# Supplementary material for: Estimating Similarity of Dose–Response Relationships in Phase I Clinical Trials—Case Study in Bridging Data Package
Source: Int J Environ Res Public Health. 2021 Feb 9;18(4):1639. doi: 10.3390/ijerph18041639 (PMC7916097; doi:10.3390/ijerph18041639)
Supplement: Supplementary file 1 [file ijerph-18-01639-s001.zip]

Archive with 20 entries (19 files):
- submitted/
- submitted/.Rhistory
- submitted/plot_example.R
- __MACOSX/submitted/._plot_example.R
- submitted/functions_distances.R
- __MACOSX/submitted/._functions_distances.R
- submitted/.DS_Store
- __MACOSX/submitted/._.DS_Store
- submitted/synthetic_data.R
- __MACOSX/submitted/._synthetic_data.R
- submitted/res_examples.R
- __MACOSX/submitted/._res_examples.R
- submitted/BLRM_NNO_priors.stan
- __MACOSX/submitted/._BLRM_NNO_priors.stan
- submitted/BLRM_NNO.stan
- __MACOSX/submitted/._BLRM_NNO.stan
- submitted/plot_contour.R
- __MACOSX/submitted/._plot_contour.R
- submitted/README.rtf
- __MACOSX/submitted/._README.rtf
