# Supplementary material for: Estimating Similarity of Dose–Response Relationships in Phase I Clinical Trials—Case Study in Bridging Data Package
Source: Int J Environ Res Public Health. 2021 Feb 9;18(4):1639. doi: 10.3390/ijerph18041639 (PMC7916097; doi:10.3390/ijerph18041639)
Supplement: Supplementary file 1 [file ijerph-18-01639-s001.zip › submitted/plot_example.R]

#library(ggplot2)


m1bb <- kde(x=m1_samplMTD[posMTD1])
m2bb <- kde(x=m2_samplMTD[posMTD2])


############### ggplot
data1 = data.frame(eval.points=m1bb$eval.points, estimate=pmax(m1bb$estimate,rep(0, length(m1bb$estimate))),
                   pop = rep(1,length(m1bb$estimate)))
data2 = data.frame(eval.points=m2bb$eval.points, estimate=pmax(m2bb$estimate,rep(0, length(m2bb$estimate))),
                   pop = rep(2,length(m2bb$estimate)))
datatot = rbind(data1,data2)
datatot$pop = factor(datatot$pop)

data3 = data.frame(maxp = c(max1,max2), medp=c(med1, med2),pos=c(0,0), pop=factor(1:2))

p2 <- ggplot(datatot, aes(x=eval.points, y=estimate, color=pop)) +  
  theme_bw() + theme(panel.border = element_blank(), panel.grid.major = element_blank(),
                     panel.grid.minor = element_blank(), axis.line = element_line(colour = "black"),
                     plot.title = element_text(size=20, face="bold", hjust = 0.5),
                     axis.title.x = element_text(size=14, face="bold", margin = margin(t = 10, r = 0, b = 0, l = 0)),
                     axis.title.y = element_text(size=14, face="bold", margin = margin(t = 0, r = 10, b = 0, l = 0)),
                     axis.text.x = element_text(face = "bold", size = 12),
                     axis.text.y = element_text(face = "bold", size = 12),
                     plot.subtitle = element_text(size=12, hjust = 0.5),
                     legend.position = "none",
                     legend.text = element_text(size=12)) +
  ggtitle(label=name_drug) +
  xlab(bquote(bold(log (MTD/x[r])) )) + ylab("density") +
  geom_line(size=1) +
  coord_cartesian(ylim = limits2, xlim=limits) +
  scale_colour_manual(values = c("black", "#BD1628")) +
  geom_point(data= data3, aes(x=medp, y=pos, color=pop ), shape=16:17, size=4) +
  geom_vline(xintercept = data3$maxp[1], linetype="dashed", 
             color = "black", size=0.8) +
  geom_vline(xintercept = data3$maxp[2], linetype="twodash", 
             color = "#BD1628", size=0.8)
p2
