# Supplementary material for: Estimating Similarity of Dose–Response Relationships in Phase I Clinical Trials—Case Study in Bridging Data Package
Source: Int J Environ Res Public Health. 2021 Feb 9;18(4):1639. doi: 10.3390/ijerph18041639 (PMC7916097; doi:10.3390/ijerph18041639)
Supplement: Supplementary file 1 [file ijerph-18-01639-s001.zip › submitted/functions_distances.R]

#######################################################################
##
## Function to compute the distances: the original one without prior (d),
## the two proposed with priors (d_mod and d_MTD)
## This version is written by: Moreno URSINO
##
##
######################################################################

library(rstan)
library(ks)

sm_dist <- stan_model(file="BLRM_NNO.stan", model_name='BLRM_dist',verbose=FALSE)
sm_dist_MTD <- stan_model(file="BLRM_NNO_priors.stan", model_name='BLRM_dist',verbose=FALSE)


##### original distance
commens_logit <- function(D_cauc, D_asia){
  
  it=4000
  
  set.seed(235)
  reg_m1 <- sampling(sm_dist, data = D_cauc, iter = it, 
                     chains = 4, control = list(adapt_delta = 0.99))
  
  m1_sampl1 <- extract(reg_m1, pars=c("logbeta"))$logbeta
  m1_sampl2 <- extract(reg_m1, pars=c("alpha"))$alpha
  
  m1_sampl= cbind(as.numeric(m1_sampl1), as.numeric(m1_sampl2))
  
  set.seed(235)
  reg_m2 <- sampling(sm_dist, data = D_asia, iter = it, 
                      chains = 4, control = list(adapt_delta = 0.99))
  
  m2_sampl1 <- extract(reg_m2, pars=c("logbeta"))$logbeta
  m2_sampl2 <- extract(reg_m2, pars=c("alpha"))$alpha
  
  m2_sampl= cbind(as.numeric(m2_sampl1), as.numeric(m2_sampl2))
    
  npoints = 10000
  # simulate number in hypercube
  limits=rbind(
    c(min(m1_sampl1, m2_sampl1), max(m1_sampl1, m2_sampl1)), 
    c(min(m1_sampl2, m2_sampl2), max(m1_sampl2, m2_sampl2))
  )
  
  
  set.seed(311528)
  points_integral <- cbind(runif(npoints, min=limits[1,1], max=limits[1,2]),
                           runif(npoints, min=limits[2,1], max=limits[2,2]))
  
  
  m1 <- pmax(kde(x=m1_sampl, eval.points=points_integral)$estimate , rep(0, npoints))
  m2 <- pmax(kde(x=m2_sampl, eval.points=points_integral)$estimate , rep(0, npoints))
  
  area= (limits[1,2]-limits[1,1])*(limits[2,2]-limits[2,1])
  distancesquare=0.5*mean((sqrt(m1)-sqrt(m2))^2)*(area)
    
    return(sqrt(distancesquare))
}


mtd_func = function(parm, targetT){
  #parm[1] is beta (so exp(beta_1))
  #parm[2] is alpha
  (log(targetT/ (1-targetT)) - parm[2])/parm[1]
}


#### two modified distances (distraw, distMTD). dist is a variant of distraw and it is 
#### done on transformed paramters (e.g. exp(beta_1))
commens_logit_MTD <- function(D_cauc, D_asia){
  
  it=8000
  
  set.seed(235)
  reg_m1 <<- sampling(sm_dist_MTD, data = D_cauc, iter = it, 
                      chains = 4, control = list(adapt_delta = 0.95))
  
  m1_sampl1 <- extract(reg_m1, pars=c("beta"))$beta
  m1_sampl2 <- extract(reg_m1, pars=c("alpha"))$alpha
  
  m1_sampl= cbind(as.numeric(m1_sampl1), as.numeric(m1_sampl2))
  
  m1_samplMTD <<- apply(m1_sampl, 1, mtd_func, targetT=targetT)
  posMTD1 <<- which(m1_samplMTD>=quantile(m1_samplMTD, probs=0.1) & 
                      m1_samplMTD<=quantile(m1_samplMTD, probs=0.9))
  
  m1_parmraw <- extract(reg_m1, pars=c("logbeta"))$logbeta
  m1_parmrawt= cbind(as.numeric(m1_parmraw[,1]), as.numeric(m1_parmraw[,2]))
  
  set.seed(235)
  reg_m2 <<- sampling(sm_dist_MTD, data = D_asia, iter = it, 
                      chains = 4, control = list(adapt_delta = 0.95))
  
  m2_sampl1 <- extract(reg_m2, pars=c("beta"))$beta
  m2_sampl2 <- extract(reg_m2, pars=c("alpha"))$alpha
  m2_sampl= cbind(as.numeric(m2_sampl1), as.numeric(m2_sampl2))
  
  m2_samplMTD <<- apply(m2_sampl, 1, mtd_func, targetT=targetT)
  posMTD2 <<- which(m2_samplMTD>=quantile(m2_samplMTD, probs=0.1) & 
                      m2_samplMTD<=quantile(m2_samplMTD, probs=0.9))
  
  
  m2_parmraw <- extract(reg_m2, pars=c("logbeta"))$logbeta
  m2_parmrawt= cbind(as.numeric(m2_parmraw[,1]), as.numeric(m2_parmraw[,2]))
  
  npoints = 10000
  # simulate number in hypercube
  limits=rbind(
    c(min(m1_sampl1, m2_sampl1), max(m1_sampl1, m2_sampl1)), 
    c(min(m1_sampl2, m2_sampl2), max(m1_sampl2, m2_sampl2))
  )
  
  
  set.seed(311528)
  points_integral <- cbind(runif(npoints, min=limits[1,1], max=limits[1,2]),
                           runif(npoints, min=limits[2,1], max=limits[2,2]))
  
  
  m1 <<- pmax(kde(x=m1_sampl, eval.points=points_integral)$estimate , rep(0, npoints))
  m2 <<- pmax(kde(x=m2_sampl, eval.points=points_integral)$estimate , rep(0, npoints))
  
  area= (limits[1,2]-limits[1,1])*(limits[2,2]-limits[2,1])
  distancesquare=0.5*mean((sqrt(m1)-sqrt(m2))^2)*(area)
  
  
  # for the mtd
  
  limits = c(min(c(m1_samplMTD[posMTD1], m2_samplMTD[posMTD2])), 
             max(c(m1_samplMTD[posMTD1], m2_samplMTD[posMTD2])))
  
  npoints = 10000
  # simulate number in hypercube
  set.seed(3118)
  points_integral2 <- runif(npoints, min=limits[1], max=limits[2])
  
  m1b <<- pmax(kde(x=m1_samplMTD[posMTD1], eval.points=points_integral2)$estimate , rep(0, npoints))
  m2b <<- pmax(kde(x=m2_samplMTD[posMTD2], eval.points=points_integral2)$estimate , rep(0, npoints))
  
  distancesquareMTD =0.5*mean((sqrt(m1b)-sqrt(m2b))^2)*(limits[2]-limits[1])
  
  ##### for raw parameters
  # simulate number in hypercube
  limits=rbind(
    c(min(m1_parmrawt[,1], m2_parmrawt[,1]), max(m1_parmrawt[,1], m2_parmrawt[,1])), 
    c(min(m1_parmrawt[,2], m2_parmrawt[,2]), max(m1_parmrawt[,2], m2_parmrawt[,2]))
  )
  
  
  
  set.seed(311528)
  points_integral <- cbind(runif(npoints, min=limits[1,1], max=limits[1,2]),
                           runif(npoints, min=limits[2,1], max=limits[2,2]))
  
  
  m1c <<- pmax(kde(x=m1_parmrawt, eval.points=points_integral)$estimate , rep(0, npoints))
  m2c <<- pmax(kde(x=m2_parmrawt, eval.points=points_integral)$estimate , rep(0, npoints))
  
  area= (limits[1,2]-limits[1,1])*(limits[2,2]-limits[2,1])
  distancesquare_raw=0.5*mean((sqrt(m1c)-sqrt(m2c))^2)*(area)
  
  
  
  return(list= c( distraw=sqrt(distancesquare_raw), dist=sqrt(distancesquare),
                 distMTD=sqrt(distancesquareMTD)))
}
