# Supplementary material for: Estimating Similarity of Dose–Response Relationships in Phase I Clinical Trials—Case Study in Bridging Data Package
Source: Int J Environ Res Public Health. 2021 Feb 9;18(4):1639. doi: 10.3390/ijerph18041639 (PMC7916097; doi:10.3390/ijerph18041639)
Supplement: Supplementary file 1 [file ijerph-18-01639-s001.zip › submitted/synthetic_data.R]

#################################################################
## Synthetic datasets analysis
## This version is written by: Moreno URSINO
##
################################################################
# toxicity target
targetT=0.3

### Caucasian
realdose = c(100, 200, 400, 500, 600, 800, 1000)

doses = realdose[c(1,2,3,5,6)] 
refdose = 400
n = c(3,3,6,9,3)
y = c(0,0,0,3,2)

prior_ref=0.1
mus = c(log(prior_ref/(1-prior_ref)), 0)
Sigma = diag(rep(4,2))
NN0 = 1


Ncauc = sum(n)
D_cauc <<- list(y = y, n=n, doses = doses, J=length(doses), refdose=refdose, targetT=targetT,
                NN0=24/24, mus=mus, Sigma=Sigma)


### asian
doses = realdose[c(4,5,6)]
refdose = 400
n = c(10,8,2)
y = c(1,2,2)

prior_ref=0.1
mus = c(log(prior_ref/(1-prior_ref)), 0)
Sigma = diag(rep(4,2))

N_asia=sum(n)
D_asia <<- list(y = y, n=n, doses = doses, J=length(doses), refdose=refdose, targetT=targetT,
                NN0=1, mus=mus, Sigma=Sigma)
D_cauc$NN0=20/24

res_commensurate1=commens_logit_MTD(D_cauc, D_asia)
res_commensurate2=commens_logit(D_cauc, D_asia)
round(res_commensurate1,2)
round(res_commensurate2,2)
med1 = median(m1_samplMTD[posMTD1])
med2 = median(m2_samplMTD[posMTD2])
round(exp(abs(median(m2_samplMTD[posMTD2]) - median(m1_samplMTD[posMTD1]))) - 1,2)


m1bb <- kde(x=m1_samplMTD[posMTD1])
m2bb <- kde(x=m2_samplMTD[posMTD2])
max1 = m1bb$eval.points[which.max(m1bb$estimate)] 
max2 = m2bb$eval.points[which.max(m2bb$estimate)] 

round(exp(abs(m1bb$eval.points[which.max(m1bb$estimate)] - m2bb$eval.points[which.max(m2bb$estimate)] ))-1,2)
round(exp(abs(max1 - max2 ))-1,2)

name_drug = "Synthetic-1"
limits = c(-1,2)
limits2 = c(0, 7.4)

source("plot_example.R")
p2
p_ex1 = p2

source("plot_contour.R")
p3
p_ex1c = p3


### asian 2 diff curve but same MTD
doses = realdose[c(3,4,5,6)] 
refdose = 400
n = c(3,9,12,3)
y = c(0,0,4,3)


prior_ref=0.1
mus = c(log(prior_ref/(1-prior_ref)), 0)
Sigma = diag(rep(4,2))

N_asia=sum(n)
D_asia <<- list(y = y, n=n, doses = doses, J=length(doses), refdose=refdose, targetT=targetT,
                NN0=24/27, mus=mus, Sigma=Sigma)
D_cauc$NN0=1

res_commensurate1=commens_logit_MTD(D_cauc, D_asia)
res_commensurate2=commens_logit(D_cauc, D_asia)
round(res_commensurate1,2)
round(res_commensurate2,2)
med1 = median(m1_samplMTD[posMTD1])
med2 = median(m2_samplMTD[posMTD2])
round(exp(abs(median(m2_samplMTD[posMTD2]) - median(m1_samplMTD[posMTD1]))) - 1,2)

m1bb <- kde(x=m1_samplMTD[posMTD1])
m2bb <- kde(x=m2_samplMTD[posMTD2])
max1 = m1bb$eval.points[which.max(m1bb$estimate)] 
max2 = m2bb$eval.points[which.max(m2bb$estimate)] 

round(exp(abs(m1bb$eval.points[which.max(m1bb$estimate)] - m2bb$eval.points[which.max(m2bb$estimate)] ))-1,2)
round(exp(abs(max1 - max2 ))-1,2)


name_drug = "Synthetic-2"
limits = c(-1,2)
limits2 = c(0, 7.4)


source("plot_example.R")
p2
p_ex2 = p2

source("plot_contour.R")
p3
p_ex2c = p3

### asian 2 diff everything
doses = realdose[c(1:4)] 
refdose = 400

doses = realdose[c(1:3)] 
n = c(3,6,3)
y = c(0,1,3)

prior_ref=0.1
mus = c(log(prior_ref/(1-prior_ref)), 0)
Sigma = diag(rep(4,2))


N_asia=sum(n)
D_asia <<- list(y = y, n=n, doses = doses, J=length(doses), refdose=refdose, targetT=targetT,
                NN0=1, mus=mus, Sigma=Sigma)
D_cauc$NN0=12/24

res_commensurate1=commens_logit_MTD(D_cauc, D_asia)
res_commensurate2=commens_logit(D_cauc, D_asia)
round(res_commensurate1,2)
round(res_commensurate2,2)


med1 = median(m1_samplMTD[posMTD1])
med2 = median(m2_samplMTD[posMTD2])
round(exp(abs(median(m2_samplMTD[posMTD2]) - median(m1_samplMTD[posMTD1]))) - 1,2)


m1bb <- kde(x=m1_samplMTD[posMTD1])
m2bb <- kde(x=m2_samplMTD[posMTD2])

max1 = m1bb$eval.points[which.max(m1bb$estimate)] 
max2 = m2bb$eval.points[which.max(m2bb$estimate)] 

round(exp(abs(m1bb$eval.points[which.max(m1bb$estimate)] - m2bb$eval.points[which.max(m2bb$estimate)] ))-1,2)
round(exp(abs(max1 - max2 ))-1,2)

name_drug = "Synthetic-3"
limits = c(-1,2)

limits2 = c(0, 7.4)

source("plot_example.R")
p2
p_ex3 = p2

source("plot_contour.R")
p3
p_ex3c = p3


############################################################
#
# building plot for the manuscript
#
############################################################

p_legend = ggplot() + #theme_void() +
  theme_bw() + theme(       panel.border = element_blank(), panel.grid.major = element_blank(),
                            panel.grid.minor = element_blank(), axis.line = element_blank(),axis.text.x=element_blank(),
                            axis.text.y=element_blank(),axis.ticks=element_blank(),
                            axis.title.x=element_blank(),
                            axis.title.y=element_blank())+
  xlim(0, 5) + ylim(-1, 6) +
  geom_segment(aes(x = 1, y = 5, xend = 1.4, yend = 5), colour = "black", size=1) + 
  geom_segment(aes(x = 1, y = 4.5, xend = 1.4, yend = 4.5), colour = "#BD1628", size=1) +
  geom_point(aes(x=rep(1.2,2), y=c(4,3.5)), shape=16:17, color=c("black","#BD1628"), size=4) +
  geom_segment(aes(x = 1, y = 3, xend = 1.4, yend = 3), colour = "black", size=1, linetype="dashed") + 
  geom_segment(aes(x = 1, y = 2.5, xend = 1.4, yend = 2.5), colour = "#BD1628", size=1, linetype="twodash") +
  geom_text(aes(x=rep(1.6,6), y=seq(5,2.5,by=-0.5), label=c("Caucasian", "Japanese","Caucasian posterior median",
                                                            "Japanese posterior median", "Caucasian maximum a posteriori",
                                                            "Japanese maximum a posteriori")), 
            size=5, hjust = 0) +
  geom_text(aes(x=1.4, y=6, label=c("Legend")), 
            size=7, fontface = "bold")

p_legend 

library(gridExtra)
jpeg("allplots1.jpeg", width = 10, height = 10, units = "in", pointsize = 12,
     quality = 100, res=300)
grid.arrange(p_ex1, p_legend,p_ex2, p_ex3, nrow = 2)
dev.off()


library(ggpubr)
ggarrange(p_ex1c+xlim(-8,0.5)+ylim(-3,3.2), 
          p_ex2c+xlim(-8,0.5)+ylim(-3,3.2), 
          p_ex3c+xlim(-8,0.5)+ylim(-3,3.2), nrow = 1, ncol=3, common.legend = TRUE, legend="bottom")

jpeg(filename = "synthetic-bdistr.jpeg",
     width = 12, height = 7, units = "in", pointsize = 12,
     quality = 100, res=300)
ggarrange(p_ex1c+xlim(-8,4)+ylim(-3,3.2)+ labs(x=expression(beta[1]),y=expression(beta[2])), 
          p_ex2c+xlim(-8,4)+ylim(-3,3.2)+labs(x=expression(beta[1]),y=expression(beta[2])), 
          p_ex3c+xlim(-8,4)+ylim(-3,3.2)+labs(x=expression(beta[1]),y=expression(beta[2])), nrow = 1, ncol=3, common.legend = TRUE, legend="bottom")
dev.off()
