# Supplementary material for: Estimating Similarity of Dose–Response Relationships in Phase I Clinical Trials—Case Study in Bridging Data Package
Source: Int J Environ Res Public Health. 2021 Feb 9;18(4):1639. doi: 10.3390/ijerph18041639 (PMC7916097; doi:10.3390/ijerph18041639)
Supplement: Supplementary file 1 [file ijerph-18-01639-s001.zip › submitted/res_examples.R]

#################################################################
## Example data analysis
## This version is written by: Moreno URSINO
##
################################################################
targetT=0.25


################################
#####
#####  Erilubin
#####
################################
name_drug="Erilubin"
### Caucasian
doses = c(0.25, 0.5, 1, 2, 2.8, 4)
refdose = 1
n = c(1,4,3,7,3,3)
y = c(0,0,0,1,2,3)


prior_ref=0.1
mus = c(log(prior_ref/(1-prior_ref)), 0)
Sigma = diag(rep(4,2))
Ncauc = sum(n)
D_cauc <<- list(y = y, n=n, doses = doses, J=length(doses), refdose=refdose, targetT=targetT,
                NN0=15/Ncauc, mus=mus, Sigma=Sigma)

### Asian
doses = c(0.7, 1, 1.4, 2)
refdose = 1
n = c(3,3,6,3)
y = c(0,0,2,3)


prior_ref=0.1
mus = c(log(prior_ref/(1-prior_ref)), 0)
Sigma = diag(rep(4,2))

N_asia=sum(n)
D_asia <<- list(y = y, n=n, doses = doses, J=length(doses), refdose=refdose, targetT=targetT,
                NN0=1, mus=mus, Sigma=Sigma)


res_commensurate1=commens_logit_MTD(D_cauc, D_asia)
res_commensurate2=commens_logit(D_cauc, D_asia)
round(res_commensurate1,2)
round(res_commensurate2,2)

med1 = median(m1_samplMTD[posMTD1])
med2 = median(m2_samplMTD[posMTD2])
round(exp(abs(median(m2_samplMTD[posMTD2]) - median(m1_samplMTD[posMTD1]))) - 1,2)

m1bb <- kde(x=m1_samplMTD[posMTD1])
m2bb <- kde(x=m2_samplMTD[posMTD2])

max1 = m1bb$eval.points[which.max(m1bb$estimate)] 
max2 = m2bb$eval.points[which.max(m2bb$estimate)] 

round(exp(abs(m1bb$eval.points[which.max(m1bb$estimate)] - m2bb$eval.points[which.max(m2bb$estimate)] ))-1,2)
round(exp(abs(max1 - max2 ))-1,2)

limits = c(-0.43,2.31)
limits2 = c(0, 7.4)

source("plot_example.R")
p2
pres1 = p2

source("plot_contour.R")
p3
pres1c = p3


################################
#####
#####  Lapatinib
#####
################################
name_drug="Lapatinib"
### caucasian
doses = c(500, 650, 900, 1000, 1200, 1600)
refdose = 900
n = c(13,15,11,3,12,13)
y = c(0,1,0,1,1,1)


prior_ref=0.1
mus = c(log(prior_ref/(1-prior_ref)), 0)
Sigma = diag(rep(4,2))
Ncauc = sum(n)
D_cauc <<- list(y = y, n=n, doses = doses, J=length(doses), refdose=refdose, targetT=targetT,
                NN0=24/Ncauc, mus=mus, Sigma=Sigma)


### asian
doses = c(900, 1200, 1600, 1800)
refdose = 900
n = c(6,6,6,6)
y = c(0,0,1,2)

prior_ref=0.1
mus = c(log(prior_ref/(1-prior_ref)), 0)
Sigma = diag(rep(4,2))
Nasia=sum(n)
D_asia <<- list(y = y, n=n, doses = doses, J=length(doses), refdose=refdose, targetT=targetT,
                NN0=1, mus=mus, Sigma=Sigma)


res_commensurate1=commens_logit_MTD(D_cauc, D_asia)
res_commensurate2=commens_logit(D_cauc, D_asia)
round(res_commensurate1,2)
round(res_commensurate2,2)

med1 = median(m1_samplMTD[posMTD1])
med2 = median(m2_samplMTD[posMTD2])
round(exp(abs(median(m2_samplMTD[posMTD2]) - median(m1_samplMTD[posMTD1]))) - 1,2)


m1bb <- kde(x=m1_samplMTD[posMTD1])
m2bb <- kde(x=m2_samplMTD[posMTD2])

max1 = m1bb$eval.points[which.max(m1bb$estimate)] 
max2 = m2bb$eval.points[which.max(m2bb$estimate)] 

round(exp(abs(m1bb$eval.points[which.max(m1bb$estimate)] - m2bb$eval.points[which.max(m2bb$estimate)] ))-1,2)
round(exp(abs(max1 - max2 ))-1,2)

limits = c(-0.12,8)
limits2 = c(0,2.5)
source("plot_example.R")
p2
pres2 = p2

source("plot_contour.R")
p3
pres2c = p3

################################
#####
#####  Sorafenib
#####
################################
name_drug="Sorafenib"
### caucasian
doses = c(100,200,400,600)
refdose = 200
n = c(3,6,8,7)
y = c(0,1,0,3)


prior_ref=0.1
mus = c(log(prior_ref/(1-prior_ref)), 0)
Sigma = diag(rep(4,2))
Ncauc = sum(n)
D_cauc <<- list(y = y, n=n, doses = doses, J=length(doses), refdose=refdose, targetT=targetT,
                NN0=1, mus=mus, Sigma=Sigma)


### asian
doses = c(100,200,400,600)
refdose = 200
n = c(3,12,6,6)
y = c(0,1,0,1)
prior_ref=0.1
mus = c(log(prior_ref/(1-prior_ref)), 0)
Sigma = diag(rep(4,2))
Nasia=sum(n)
D_asia <<- list(y = y, n=n, doses = doses, J=length(doses), refdose=refdose, targetT=targetT,
                NN0=Ncauc/Nasia, mus=mus, Sigma=Sigma)


res_commensurate1=commens_logit_MTD(D_cauc, D_asia)
res_commensurate2=commens_logit(D_cauc, D_asia)
round(res_commensurate1,2)
round(res_commensurate2,2)
med1 = median(m1_samplMTD[posMTD1])
med2 = median(m2_samplMTD[posMTD2])
round(exp(abs(median(m2_samplMTD[posMTD2]) - median(m1_samplMTD[posMTD1]))) - 1,2)


m1bb <- kde(x=m1_samplMTD[posMTD1])
m2bb <- kde(x=m2_samplMTD[posMTD2])

max1 = m1bb$eval.points[which.max(m1bb$estimate)] 
max2 = m2bb$eval.points[which.max(m2bb$estimate)] 

round(exp(abs(m1bb$eval.points[which.max(m1bb$estimate)] - m2bb$eval.points[which.max(m2bb$estimate)] ))-1,2)
round(exp(abs(max1 - max2 ))-1,2)

limits = c(-0.12,8)
limits2 = c(0,2.5)
source("plot_example.R")
p2
pres3 = p2

source("plot_contour.R")
p3
pres3c = p3

################################
#####
#####  Ixabepilone
#####
################################
name_drug="Ixabepilone"
### caucasian
doses = c(7.4,15,30,50,57,65)
refdose = 30
n = c(3,3,3,22,3,3)
y = c(0,0,0,3,3,2)
prior_ref=0.1
mus = c(log(prior_ref/(1-prior_ref)), 0)
Sigma = diag(rep(4,2))
Ncauc = sum(n)
D_cauc <<- list(y = y, n=n, doses = doses, J=length(doses), refdose=refdose, targetT=targetT,
                NN0=11/Ncauc, mus=mus, Sigma=Sigma)


### asian
doses =  c(15,30,40,50)
refdose = 30
n = c(3,3,6,2)
y = c(0,0,1,2)
prior_ref=0.1
mus = c(log(prior_ref/(1-prior_ref)), 0)
Sigma = diag(rep(4,2))
Nasia=sum(n)
D_asia <<- list(y = y, n=n, doses = doses, J=length(doses), refdose=refdose, targetT=targetT,
                NN0=1, mus=mus, Sigma=Sigma)


res_commensurate1=commens_logit_MTD(D_cauc, D_asia)
res_commensurate2=commens_logit(D_cauc, D_asia)
round(res_commensurate1,2)
round(res_commensurate2,2)
med1 = median(m1_samplMTD[posMTD1])
med2 = median(m2_samplMTD[posMTD2])
round(exp(abs(median(m2_samplMTD[posMTD2]) - median(m1_samplMTD[posMTD1]))) - 1,2)


m1bb <- kde(x=m1_samplMTD[posMTD1])
m2bb <- kde(x=m2_samplMTD[posMTD2])

max1 = m1bb$eval.points[which.max(m1bb$estimate)] 
max2 = m2bb$eval.points[which.max(m2bb$estimate)] 

round(exp(abs(m1bb$eval.points[which.max(m1bb$estimate)] - m2bb$eval.points[which.max(m2bb$estimate)] ))-1,2)
round(exp(abs(max1 - max2 ))-1,2)


limits = c(-0.43,2.31)
limits2 = c(0, 7.4)

source("plot_example.R")
p2
pres4 = p2

source("plot_contour.R")
p3
pres4c = p3
################################
#####
#####  Edotecarin
#####
################################
name_drug="Edotecarin"
### caucasian
doses = c(6,8,11,13,15)
refdose = 8
n = c(3,3,6,9,9)
y = c(0,0,0,1,4)
prior_ref=0.1
mus = c(log(prior_ref/(1-prior_ref)), 0)
Sigma = diag(rep(4,2))
Ncauc = sum(n)
D_cauc <<- list(y = y, n=n, doses = doses, J=length(doses), refdose=refdose, targetT=targetT,
                NN0=24/Ncauc, mus=mus, Sigma=Sigma)


### asian
doses =  c(8,11,13,15)
refdose = 8
n = c(3,6,9,6)
y = c(0,1,1,2)
prior_ref=0.1
mus = c(log(prior_ref/(1-prior_ref)), 0)
Sigma = diag(rep(4,2))
Nasia=sum(n)
D_asia <<- list(y = y, n=n, doses = doses, J=length(doses), refdose=refdose, targetT=targetT,
                NN0=1, mus=mus, Sigma=Sigma)


res_commensurate1=commens_logit_MTD(D_cauc, D_asia)
res_commensurate2=commens_logit(D_cauc, D_asia)
round(res_commensurate1,2)
round(res_commensurate2,2)
med1 = median(m1_samplMTD[posMTD1])
med2 = median(m2_samplMTD[posMTD2])
round(exp(abs(median(m2_samplMTD[posMTD2]) - median(m1_samplMTD[posMTD1]))) - 1,2)


m1bb <- kde(x=m1_samplMTD[posMTD1])
m2bb <- kde(x=m2_samplMTD[posMTD2])

max1 = m1bb$eval.points[which.max(m1bb$estimate)] 
max2 = m2bb$eval.points[which.max(m2bb$estimate)] 

round(exp(abs(m1bb$eval.points[which.max(m1bb$estimate)] - m2bb$eval.points[which.max(m2bb$estimate)] ))-1,2)
round(exp(abs(max1 - max2 ))-1,2)

limits = c(-0.12,8)

limits2 = c(0,3.5)
source("plot_example.R")
p2
pres5 = p2

source("plot_contour.R")
p3
pres5c = p3

################################
#####
#####  E7070
#####
################################
name_drug="E7070"
### caucasian
doses = c(50,100,200,400,600,700,800,1000)
refdose = 400
n = c(4,3,3,3,4,7,4,3)
y = c(0,0,0,0,0,2,2,3)
prior_ref=0.1
mus = c(log(prior_ref/(1-prior_ref)), 0)
Sigma = diag(rep(4,2))
Ncauc = sum(n)
D_cauc <<- list(y = y, n=n, doses = doses, J=length(doses), refdose=refdose, targetT=targetT,
                NN0=21/Ncauc, mus=mus, Sigma=Sigma)

### asian
doses = c(400,600,700,800,900)
refdose = 400
n = c(3,3,6,6,3)
y = c(0,0,0,1,2)
prior_ref=0.1
mus = c(log(prior_ref/(1-prior_ref)), 0)
Sigma = diag(rep(4,2))
Nasia=sum(n)
D_asia <<- list(y = y, n=n, doses = doses, J=length(doses), refdose=refdose, targetT=targetT,
                NN0=1, mus=mus, Sigma=Sigma)

res_commensurate1=commens_logit_MTD(D_cauc, D_asia)
res_commensurate2=commens_logit(D_cauc, D_asia)
round(res_commensurate1,2)
round(res_commensurate2,2)
med1 = median(m1_samplMTD[posMTD1])
med2 = median(m2_samplMTD[posMTD2])
round(exp(abs(median(m2_samplMTD[posMTD2]) - median(m1_samplMTD[posMTD1]))) - 1,2)


m1bb <- kde(x=m1_samplMTD[posMTD1])
m2bb <- kde(x=m2_samplMTD[posMTD2])

max1 = m1bb$eval.points[which.max(m1bb$estimate)] 
max2 = m2bb$eval.points[which.max(m2bb$estimate)] 

round(exp(abs(m1bb$eval.points[which.max(m1bb$estimate)] - m2bb$eval.points[which.max(m2bb$estimate)] ))-1,2)
round(exp(abs(max1 - max2 ))-1,2)

limits = c(-0.12,8)

limits2 = c(0,3.5)
source("plot_example.R")
p2
pres6 = p2

source("plot_contour.R")
p3
pres6c = p3


############################################################
#
# building plot for the manuscript
#
############################################################

pres4_leg= pres4 + 
  geom_segment(aes(x = 0.8, y = 6, xend = 1, yend = 6), colour = "black", size=1) +
  geom_segment(aes(x = 0.8, y = 5.5, xend = 1, yend = 5.5), colour = "#BD1628", size=1) +
  geom_point(aes(x=0.9, y=5), shape=16, color="black", size=4) +
  geom_point(aes(x=0.9, y=4.5), shape=17, color="#BD1628", size=4) +
  geom_segment(aes(x = 0.8, y = 4, xend = 1, yend = 4), colour = "black", size=1, linetype="dashed") + 
  geom_segment(aes(x = 0.8, y = 3.5, xend = 1, yend = 3.5), colour = "#BD1628", size=1, linetype="twodash") +
  geom_text(aes(x=1.1, y=6, label="Caucasian"), size=3, hjust = 0,colour = "black", fontface="plain") + 
  geom_text(aes(x=1.1, y=5.5, label="Japanese"), size=3, hjust = 0,colour = "black") + 
  geom_text(aes(x=1.1, y=5, label="Caucasian posterior median"), size=3, hjust = 0,colour = "black") + 
  geom_text(aes(x=1.1, y=4.5, label="Japanese posterior median"), size=3, hjust = 0,colour = "black") + 
  geom_text(aes(x=1.1, y=4, label="Caucasian maximum a posteriori"), size=3, hjust = 0,vjust = 0.9,colour = "black") + 
  geom_text(aes(x=1.1, y=3.5, label="Japanese maximum a posteriori"), size=3, hjust = 0,vjust = 0.9,colour = "black") 

pres4_leg


p_legend 

library(gridExtra)
jpeg("allplots2.jpeg", width = 10, height = 12, units = "in", pointsize = 12,
     quality = 100, res=400)
grid.arrange(pres1, pres4_leg, pres2, pres3, 
              pres5 , pres6 , nrow = 3)
dev.off()


library(ggpubr)
jpeg(filename = "exampl-bdistr.jpeg",
     width = 12, height = 15, units = "in", pointsize = 12,
     quality = 100, res=300)
ggarrange(pres1c, pres4c, pres2c, pres3c, pres5c, pres6c,  nrow = 3, ncol=2, common.legend = TRUE, legend="bottom")
dev.off()

library(ggpubr)
jpeg(filename = "exampl-bdistr.jpeg",
     width = 12, height = 15, units = "in", pointsize = 12,
     quality = 100, res=300)
ggarrange(pres1c+ labs(x=expression(beta[1]),y=expression(beta[2])), 
          pres4c+ labs(x=expression(beta[1]),y=expression(beta[2])), 
          pres2c+ labs(x=expression(beta[1]),y=expression(beta[2])), 
          pres3c+ labs(x=expression(beta[1]),y=expression(beta[2])), 
          pres5c+ labs(x=expression(beta[1]),y=expression(beta[2])), 
          pres6c+ labs(x=expression(beta[1]),y=expression(beta[2])),  
          nrow = 3, ncol=2, common.legend = TRUE, legend="bottom")
dev.off()
