# Supplementary material for: Estimating Similarity of Dose–Response Relationships in Phase I Clinical Trials—Case Study in Bridging Data Package
Source: Int J Environ Res Public Health. 2021 Feb 9;18(4):1639. doi: 10.3390/ijerph18041639 (PMC7916097; doi:10.3390/ijerph18041639)
Supplement: Supplementary file 1 [file ijerph-18-01639-s001.zip › submitted/BLRM_NNO.stan]

data {
  int<lower=0> J;         // number of doses
  int n[J];               // number of patients allocated to dose level J
  int y[J];               // number of tox at dose J
  real doses[J];          // doses
  real refdose;           // reference dose for the BLRM
  real NN0;               // possible exponent
}
parameters {
  real<lower=-10, upper=2> alpha; 
  real<lower=-2, upper=10> logbeta;
}
transformed parameters{
  real<lower=0> beta;
  beta = exp(logbeta);
}
model {
  vector[J] z;

  
  for (j in 1:J){
  z[j] = alpha + beta*log(doses[j]/refdose);
  // p[n] = 1 / (1 + exp(-z[n]));
  //y[j] ~ binomial_logit(n[j], z[j]); 
  target += binomial_logit_lpmf(y[j] | n[j], z[j])*NN0;
  }
  
}
