# Supplementary material for: Estimating Similarity of Dose–Response Relationships in Phase I Clinical Trials—Case Study in Bridging Data Package
Source: Int J Environ Res Public Health. 2021 Feb 9;18(4):1639. doi: 10.3390/ijerph18041639 (PMC7916097; doi:10.3390/ijerph18041639)
Supplement: Supplementary file 1 [file ijerph-18-01639-s001.zip › submitted/plot_contour.R]

#library(ggplot2)

m1_parmraw <- extract(reg_m1, pars=c("logbeta"))$logbeta
m1_parmrawt= data.frame(beta1=as.numeric(m1_parmraw[,1]), 
                        beta2=as.numeric(m1_parmraw[,2]))

m2_parmraw <- extract(reg_m2, pars=c("logbeta"))$logbeta
m2_parmrawt= data.frame(beta1=as.numeric(m2_parmraw[,1]),
                        beta2=as.numeric(m2_parmraw[,2]))

toplot_cont = rbind(m1_parmrawt, m2_parmrawt)
toplot_cont$group = factor(rep(1:2, each=dim(m2_parmrawt)[1]))

p3 <- ggplot(toplot_cont, aes(beta1, beta2, color=group)) +  
  theme_bw() + theme(panel.border = element_blank(), panel.grid.major = element_blank(),
                     panel.grid.minor = element_blank(), axis.line = element_line(colour = "black"),
                     plot.title = element_text(size=20, face="bold", hjust = 0.5),
                     axis.title.x = element_text(size=14, face="bold", margin = margin(t = 10, r = 0, b = 0, l = 0)),
                     axis.title.y = element_text(size=14, face="bold", margin = margin(t = 0, r = 10, b = 0, l = 0)),
                     axis.text.x = element_text(face = "bold", size = 12),
                     axis.text.y = element_text(face = "bold", size = 12),
                     plot.subtitle = element_text(size=12, hjust = 0.5),
                     legend.position = "right", legend.title = element_text(size=14, face = "bold"),
                     legend.text = element_text(size=12)) +
  ggtitle(label=name_drug) +  scale_colour_manual(name="Population",label=c("Caucasian", "Japanese"),values = c("black", "#BD1628")) + #scale_colour_manual(values = c("black", "#9ecae1")) +
  geom_density_2d(size=0.7, na.rm=TRUE) +
  labs(x=expression(beta[1]),y=expression(beta[2]))
  

p3
